# Supplementary material for: Improvement of Cell Growth of Uterosacral Ligament Fibroblast Derived from Pelvic Organ Prolapse Patients by Cold Atmospheric Plasma Treated Liquid
Source: Cells. 2021 Oct 13;10(10):2728. doi: 10.3390/cells10102728 (PMC8534575; doi:10.3390/cells10102728)
Supplement: Supplementary file 1 [file cells-10-02728-s001.zip]

Archive with 1 entries (1 files):
- cells-1387887-supplementary.pdf
